# Supplementary material for: Tailoring the CFIR to Medication Adherence Interventions: A Delphi and Living Lab Study
Source: Pharmacy (Basel). 2026 Jun 22;14(3):88. doi: 10.3390/pharmacy14030088 (PMC13306722; doi:10.3390/pharmacy14030088)
Supplement: Supplementary file 1 [file pharmacy-14-00088-s001.zip]

Archive with 1 entries (1 files):
- pharmacy-4318796-supplementary.pdf
